# Supplementary material for: Host Range and Impact of Dichrorampha aeratana, the First Potential Biological Control Agent for Leucanthemum vulgare in North America and Australia
Source: Insects. 2021 May 12;12(5):438. doi: 10.3390/insects12050438 (PMC8150849; doi:10.3390/insects12050438)
Supplement: Supplementary file 1 [file insects-12-00438-s001.zip]

Archive with 2 entries (2 files):
- File S1.pdf
- Table S1.pdf
